# Supplementary material for: Anti-Inflammatory and Vasorelaxant Effects Induced by an Aqueous Aged Black Garlic Extract Supplemented with Vitamins D, C, and B12 on Cardiovascular System
Source: Foods. 2023 Apr 6;12(7):1558. doi: 10.3390/foods12071558 (PMC10094181; doi:10.3390/foods12071558)
Supplement: Supplementary file 1 [file foods-12-01558-s001.zip]

Archive with 1 entries (1 files):
- foods-2266577-supplementary.pdf
